# Supplementary material for: Machine Retrograde Perfusion of Deceased Donor Kidneys: A Prospective Study
Source: Front Med (Lausanne). 2021 Dec 17;8:785953. doi: 10.3389/fmed.2021.785953 (PMC8718700; doi:10.3389/fmed.2021.785953)
Supplement: Supplementary file 3 [file Data_Sheet_3.xlsx]

## Sheet: Data
ID	Sex	Year	BMI	Dialysis	Dialysis Time	Transplant times	HLA mismatch	CDC	PRA	Perfusion	WIT	CIT	PT	Induction	Immunosuppressant	Cr(0)	eGFR(0)	Cys-c(0)	BUN（0）	Urine（0）	Perfusion pressure(0)	Perfusion flow(0)	Perfusion resistant(0)	Perfusion pressure(15)	Perfusion flow(15)	Perfusion resistant(15)	Perfusion pressure(30)	Perfusion flow(30)	Perfusion resistant(30)	Perfusion pressure(60)	Perfusion flow(60)	Perfusion resistant(60)	Perfusion pressure(90)	Perfusion flow(90)	Perfusion resistant(90)	Perfusion pressure(120)	Perfusion flow(120)	Perfusion resistant(120)	Perfusion pressure(Termianl)	Perfusion flow(Terminal)	Perfusion resistant(Termianl)
0000526712	0	42	17.01	0	13	1	3	0.02	0	AP	2.5	6.03	2	1	0	633	8.61	5.78	9	80	29	37	0.74	29	84	0.33	29	101	0.26	29	111	0.24	26	100	0.25	29	111	0.24	29	111	0.24
0002609522	1	53	19.83	0	100	1	4	0.02	0	AP	2.5	6.53	3	1	0	753	5.45	3.47	20.1	90	29	14	1.95	34	40	0.82	34	53	0.6	34	64	0.49	34	74	0.4	34	84	0.34	29	72	0.32
0002969510	0	46	22.14	0	50	1	3	0.02	0	AP	2.5	13	9.45	1	1	742	6.86	6.54	11.2	50	29	40	0.66	29	74	0.38	29	79	0.33	30	82	0.32	29	78	0.32	29	78	0.31	29	106	0.23
0005361434	0	57	20.32	0	100	1	2	0.02	0	RP	4	5.62	2	0	0	855	5.35	6.66	15.35	30	13	59	0.23	12	52	0.22	12	59	0.18	12	66	0.17	12	64	0.17	12	66	0.17	12	66	0.17
0005610381	1	30	20.21	0	100	1	5	0.02	0	RP	2.5	7.5	4.5	1	0	738	5.83	5.81	10.4	50	17	35	0.45	14	27	0.49	14	31	0.33	14	30	0.44	14	31	0.42	14	30	0.42	14	33	0.48
0007885175	0	37	20.05	0	16	1	4	0.02	0	RP	3	14.13	9.5	1	0	905	5.75	6.78	21.1	1000	10	33	0.26	10	42	0.23	10	40	0.24	11	36	0.26	10	40	0.24	10	40	0.23	10	38	0.23
0009457432	1	71	19.63	0	52	1	4	0.02	0	RP	2	11.05	8.25	0	0	823	3.83	7.04	20.9	30	12	60	0.54	12	75	0.46	11	62	0.39	14	52	0.35	13	45	0.32	12	38	0.34	12	35	0.32
0010647833	0	48	20.31	0	36	1	3	0.02	0	AP	4	6.68	2.25	0	0	691	7.38	6	9.7	90	34	17	1.91	34	35	0.91	34	47	0.68	34	63	0.5	34	64	0.49	34	66	0.47	34	66	0.47
0011181208	1	48	19.1	0	72	1	3	0.02	0	RP	3.5	9.92	5.45	1	0	537	7.54	7.38	11.1	100	16	48	0.34	15	36	0.42	15	37	0.4	15	35	0.42	15	37	0.4	15	38	0.39	15	41	0.35
0013479668	1	45	21.64	0	60	1	5	0.02	0	RP	3	10.83	6.45	1	0	605	6.67	6.4	13	60	14	46	0.31	12	36	0.34	13	36	0.33	14	41	0.35	14	43	0.35	14	43	0.33	12	39	0.29
0014962347	0	33	17.36	0	60	1	4	0.02	0	RP	2	11	7	0	0	859	6.3	8.08	17.7	50	15	40	0.39	14	32	0.43	14	42	0.31	12	44	0.26	12	45	0.25	12	48	0.23	11	52	0.19
0016584470	0	46	23.88	0	50	1	4	0.02	0	AP	3.5	7.33	3	0	0	961	5.02	5.7	24.2	40	29	50	0.56	29	67	0.41	29	78	0.35	29	98	0.28	29	107	0.25	29	119	0.29	28	125	0.21
0016621932	0	44	24.15	0	48	1	4	0.02	0	AP	2	12.15	8	0	0	1103	4.31	6.62	30	250	28	21	1.28	29	43	0.66	29	58	0.47	29	75	0.36	29	78	0.23	29	79	0.33	26	80	0.3
0017526372	0	42	21.56	1	62	1	5	0.02	0	AP	3.5	12.75	8	1	0	1037	4.71	2.76	19.6	50	28	14	1.97	29	57	0.47	29	75	0.37	29	71	0.37	29	74	0.35	29	74	0.34	29	83	0.3
0017640257	1	44	21.64	0	40	1	5	0.02	0	RP	2.5	8.15	4	1	0	781	4.93	5.49	14.1	60	16	60	0.25	13	43	0.29	11	42	0.29	12	35	0.33	11	35	0.3	13	42	0.32	12	40	0.32
0017795931	0	46	19.83	0	44	1	4	0.02	0	RP	2.5	10.2	6.25	0	0	831	5.98	1.28	11.1	20	12	97	0.14	13	89	0.14	14	89	0.13	13	81	0.14	13	91	0.13	13	92	0.13	13	99	0.11
0017847276	0	40	23.92	0	120	1	5	0.02	0	RP	2	9	4.45	1	0	1100	4.45	4.54	13.4	30	10	46	0.2	11	51	0.17	10	54	0.18	10	55	0.17	11	54	0.17	11	49	0.16	10	46	0.17
0017863236	0	32	18.73	1	38	1	4	0.02	0	RP	2.8	8.77	5.5	1	0	1015	5.22	3.11	18	60	13	17	0.7	11	15	0.69	11	16	0.69	11	16	0.67	11	16	0.69	11	15	0.72	11	16	0.64
0017950521	0	36	18.94	0	36	1	4	0.02	0	AP	2	8.05	5.33	0	0	1234	3.98	6.05	23.7	300	28	17	1.54	30	39	0.73	29	56	0.49	29	76	0.35	29	80	0.33	29	83	0.32	29	63	0.4
0017983335	0	36	17.69	0	42	1	5	0.02	0	AP	3.5	6.2	2.5	0	0	950	5.16	6.51	15	70	30	50	1.26	32	78	0.95	28	80	0.75	33	90	0.5	31	85	0.45	30	95	0.42	29	97	0.4
0018085307	0	28	26.86	0	14	1	4	0.02	0	AP	3	12.75	9	0	0	630	9.49	4.49	12.3	500	28	10	0.26	29	15	1.88	30	19	1.41	29	26	1.05	29	31	0.84	24	40	0.63	28	45	0.5
0018448257	1	45	17.01	0	38	1	5	0.02	0	AP	3	6.83	2	0	0	884	4.22	6.74	20.2	85	29	19	1.43	29	27	1.04	30	53	0.49	29	82	0.34	29	90	0.31	29	91	0.3	29	91	0.3
0018573733	1	24	16.23	0	26	1	4	0.02	0	AP	2.8	6.9	2.25	0	0	919	4.69	6.79	19.1	200	29	13	2.23	29	30	0.93	30	47	0.6	29	59	0.44	30	70	0.34	30	74	0.35	29	77	0.32
0019242334	0	61	23.71	0	28	1	6	0.02	0	RP	3.5	11.05	7	0	0	956	4.55	3.2	20.3	65	12	46	0.35	12	53	0.22	13	56	0.21	12	54	0.2	12	55	0.19	12	51	0.21	13	54	0.19
0019561640	0	38	22.07	0	18	1	3	0.02	0	RP	2.5	7.78	2.45	0	0	600	9.39	6.24	7.5	200	13	26	0.51	12	16	0.76	12	15	0.8	10	15	0.99	11	14	0.41	13	19	0.75	14	12	0.07
0021102509	1	47	19.92	0	15	1	5	0.02	0	RP	3.5	12.87	8.45	1	0	701	5.94	4.5	14.7	30	10	24	0.58	12	13	0.92	12	11	0.93	12	14	0.83	12	16	0.68	12	16	0.71	13	20	0.55
0021196762	0	35	20.7	0	36	1	5	0.02	0	AP	2.5	19	15.5	0	0	675	8.31	5.81	8.3	20	29	34	0.84	29	53	0.52	30	71	0.36	29	86	0.31	29	89	0.28	29	98	0.26	29	127	0.21
0021582415	0	45	21.8	0	55	1	3	0.02	0	AP	2.5	6.87	2.25	0	0	653	8.07	6.69	10.6	85	29	52	0.52	29	87	0.31	29	105	0.26	29	127	0.22	29	129	0.22	29	127	0.22	29	118	0.23
0032766741	1	26	15.62	0	96	1	3	0.02	0	AP	2	8.42	4.25	1	0	507	9.43	4.35	14.3	80	29	78	0.29	30	113	0.34	50	96	0.44	50	94	0.44	49	96	0.44	49	98	0.43	50	97	0.43
0033316441	1	51	20.83	0	48	1	5	0.02	0	RP	2.5	22.85	18.35	1	0	882	4.05	6.28	23.1	100	15	52	0.42	15	44	0.39	13	45	0.36	12	38	0.32	11	32	0.28	13	36	0.32	14	40	0.38

## Sheet: RP-Renal function
ID	Sex	Year	Blood	BMI	Dialysis	Dialysis Time（M)	Transplant Times	HLA-A mismatch	HLA-B mismatch	HLA-DR mismatch	HLA mismatch (total)	CDC	PRA	Perfusion	WIT(H)	CIT(H)	PT(H)	Induction	Immunosuppressant	Renal artery	DGF	DGF duration（day）	Dialysis times	AR（subclinical）	PNF		Cr(0)	eGFR(0)	Cys-c(0)	BUN（0）	Urine（0）		Cr(1)	eGFR(1)	Cys-c(1)	BUN（1）	Urine（1）		Cr(2)	eGFR(2)	Cys-c(2)	BUN（2）	Urine（2）		Cr(3)	eGFR(3)	Cys-c(3)	BUN（3）	Urine（3）
0005361434	M	57	AB(+)	20.32	HD	100	1	0	1	1	2	0.02	0	RP	4	5.62	2	IL-2RA	MMF+FK506+Pred	2	No	0		No	No		855	5.35	6.66	15.35	<100		485	12.14	2.04	9.1	2250		169	43.32	1.51	6.7	2400		116	68.41	1.56	7.4	1800
0005610381	F	30	O(+)	20.21	HD	100	1	2	2	1	5	0.02	0	RP	2.5	7.5	4.5	ATG-F	MMF+FK506+Pred	1	Yes	1	1	No	No		738	5.83	5.81	10.4	<100		639	8.52	2.79	13.1	1650		254	25.98	1.66	9.6	3500		134	56.29	1.47	7.5	6100
0007885175	M	37	B(+)	20.05	HD	16	1	0	2	2	4	0.02	0	RP	3	14.13	9.5	rATG	MMF+FK506+Pred	1	No	0		No	No		905	5.75	6.78	21.1	1000		245	29.11	1.35	7.6	5300		129	63.22	1.36	4.9	3700		111	75.82	1.37	6.2	2950
0009457432	F	71	B(+)	19.63	HD	52	1	1	2	1	4	0.02	0	RP	2	11.05	8.25	IL-2RA	MMF+FK506+Pred	1	No	0		No	No		823	3.83	7.04	20.9	<100		239	23.75	2.16	6.6	2600		230	24.88	2.48	6.6	1200		111	60.03	2.53	2.6	1900
0011181208	F	48	A(+)	19.1	HD	72	1	2	1	0	3	0.02	0	RP	3.5	9.92	5.45	rATG	MMF+FK506+Pred	1	Yes	2	2	No	No		537	7.54	7.38	11.1	100		1006	10.01	4.55	21.6	1450		264	25.68	2.33	15.6	2915		157	48.14	2.07	10.5	4200
0013479668	F	45	A(+)	21.64	HD	60	1	1	2	2	5	0.02	0	RP	3	10.83	6.45	rATG	MMF+FK506+Pred	1	No	0		No	No		605	6.67	6.4	13	<100		687	7.53	2.53	12.4	5600		239	27	1.7	9.5	6450		114	64.07	1.45	8.5	1950
0014962347	M	33	A(+)	17.36	HD	60	1	2	1	1	4	0.02	0	RP	2	11	7	IL-2RA	MMF+FK506+Pred	1	No	0		No	No		859	6.3	8.08	17.7	<100		669	8.35	3.84	13.8	6550		285	21.98	2.08	6.8	6150		117	64.48	1.8	8.9	4600
0017640257	F	44	B(+)	21.64	HD	40	1	1	2	2	5	0.02	0	RP	2.5	8.15	4	ATG-F	MMF+FK506+Pred	1	No	0		Yes	No		781	4.93	5.49	14.1	<100		837	5.85	4.61	15.5	1080		557	9.57	3.57	11.6	1700		473	11.66	3.71	14.4	1700
0017795931	M	46	B(+)	19.83	HD	44	1	0	2	2	4	0.02	0	RP	2.5	10.2	6.25	IL-2RA	MMF+FK506+Pred	1	No	0		No	No		831	5.98	1.28	11.1	<100		560	9.64	2.77	13.1	5700		500	10.15	2.93	11.9	6100		358	16.56	2.43	10.8	3450
0017847276	M	40	A(+)	23.92	HD	120	1	2	2	1	5	0.02	0	RP	2	9	4.45	rATG	MMF+FK506+Pred	1	Yes	1	1	No	No		1100	4.45	4.54	13.4	<100		562	7.14	4.44	14.4	1300		377	11.56	3.61	10.9	1300		375	11.64	3.1	18.1	1450
0017863236	M	32	A(+)	18.73	PD	38	1	1	2	1	4	0.02	0	RP	2.8	8.77	5.5	rATG	MMF+FK506+Pred	1	No	0		No	No		1015	5.22	3.11	18	<100		528	7.91	2.65	14.4	3000		331	13.92	2.36	16.2	1650		217	23.19	2	13.5	2250
0019242334	M	61	AB(+)	23.71	HD	28	1	2	2	2	6	0.02	0	RP	3.5	11.05	7	IL-2RA	MMF+FK506+Pred	1	No	0		No	No		956	4.55	3.2	20.3	<100		528	8.73	2.42	11.3	1050		280	18.8	2.48	11.7	970		142	42.73	2.74	7.6	1020
0019561640	M	38	AB(+)	22.07	HD	18	1	0	2	1	3	0.02	0	RP	2.5	7.78	2.45	IL-2RA	MMF+CsA+Pred	1	No	0		No	No		600	9.39	6.24	7.5	200		744	6.84	2.98	17.9	4200		319	19.4	2.17	11.1	4550		167	41.64	1.85	8.5	2200
0021102509	F	47	A(+)	19.92	HD	15	1	2	2	1	5	0.02	0	RP	3.5	12.87	8.45	ATG-F	MMF+FK506+Pred	2	No	0		No	No		701	5.94	4.5	14.7	<100		770	4.15	3.13	21.8	3925		228	18.07	1.7	10.8	1400		106	45.62	1.44	9.2	1850
0033316441	F	51	B(+)	20.83	HD	48	1	2	2	1	5	0.02	0	RP	2.5	22.85	18.35	rATG	MMF+FK506+Pred	1	No	0		No	No		882	4.05	6.28	23.1	100		790	4.63	3.16	24.3	3500		354	12.22	2.28	17	3900		153	33.69	1.75	11.1	2100

## Sheet: AP-renal function
ID	Sex	Year	Blood	BMI	Dialysis	Dialysis Time（M)	Transplant Times	HLA-A mismatch	HLA-B mismatch	HLA-DR mismatch	HLA mismatch (total)	CDC	PRA	Perfusion	WIT(H)	CIT(H)	PT(H)	Induction	Immunosuppressant	Renal artery	DGF	DGF duration（day）	Dialysis times	AR（subclinical）	PNF		Cr(0)	eGFR(0)	Cys-c(0)	BUN（0）	Urine（0）		Cr(1)	eGFR(1)	Cys-c(1)	BUN（1）	Urine（1）		Cr(2)	eGFR(2)	Cys-c(2)	BUN（2）	Urine（2）		Cr(3)	eGFR(3)	Cys-c(3)	BUN（3）	Urine（3）
0000526712	F	42	AB(+)	17.01	HD	13	1	0	1	2	3	0.02	0	AP	2.5	6.03	2	rATG	MMF+FK506+Pred	2	No	0		No	No		633	8.61	5.78	9	<100		743	7.4	3.34	13.9	2410		466	13.01	2.55	16.1	1700		306	21.63	2.7	15.3	2350
0002609522	F	53	B(+)	19.83	HD	100	1	0	2	2	4	0.02	0	AP	2.5	6.53	3	rATG	MMF+FK506+Pred	1	No	0		Yes	No		753	5.45	3.47	20.1	<100		529	11.01	2.71	14.4	3350		324	19.91	2.32	11.6	2000		246	27.7	2.32	11.3	5350
0002969510	M	46	O(+)	22.14	HD	50	1	0	2	1	3	0.02	0	AP	2.5	13	9.45	rATG	MMF+FK506+Pred	1	No	0		No	No		742	6.86	6.54	11.2	<100		817	6.93	4.62	21.3	1400		828	6.82	4.31	25.9	2000		721	8.06	4.18	5.98	2850
0010647833	M	48	B(+)	20.31	HD	36	1	0	2	1	3	0.02	0	AP	4	6.68	2.25	IL-2RA	MMF+FK506+Pred	1	Yes	1	1	No	No		691	7.38	6	9.7	<100		423	10.95	1.85	13.6	3350		145	39.94	1.4	7.9	1850		101	60.84	1.63	10.1	3030
0016584470	M	46	A(+)	23.88	HD	50	1	0	2	2	4	0.02	0	AP	3.5	7.33	3	IL-2RA	MMF+FK506+Pred	1	No	0		No	No		961	5.02	5.7	24.2	<100		570	9.5	4.35	6.31	940		657	8.29	4.71	15.5	1850		736	7.23	6.01	23.2	1950
0016621932	M	44	O(+)	24.15	HD	48	1	1	2	1	4	0.02	0	AP	2	12.15	8	IL-2RA	MMF+FK506+Pred	1	No	0		No	No		1103	4.31	6.62	30	250		286	18.85	4.99	8.4	1040		413	12.09	4.95	18.4	320		229	24.66	4.99	11.3	710
0017526372	M	42	B(+)	21.56	PD	62	1	2	2	1	5	0.02	0	AP	3.5	12.75	8	rATG	MMF+FK506+Pred	1	No	0		Yes	No		1037	4.71	2.76	19.6	<100		792	5.87	3.62	17.1	1300		533	9.48	2.57	15.5	1010		359	15.28	2.72	14.7	1800
0017950521	M	36	B(+)	18.94	HD	36	1	1	2	1	4	0.02	0	AP	2	8.05	5.33	IL-2RA	MMF+FK506+Pred	1	No	0		No	No		1234	3.98	6.05	23.7	300		315	15.63	2.51	13.8	4500		162	34.93	2.17	12	2950		131	15.16	2.52	12.7	5450
0017983335	M	36	AB(+)	17.69	HD	42	1	2	2	1	5	0.02	0	AP	3.5	6.2	2.5	IL-2RA	MMF+FK506+Pred	2	No	0		Yes	No		950	5.16	6.51	15	<100		413	10.58	2.97	11.7	1950		185	27.93	1.89	10.5	2950		114	50.15	1.65	9.6	5700
0018085307	M	28	B(+)	26.86	HD	14	1	0	2	2	4	0.02	0	AP	3	12.75	9	IL-2RA	MMF+FK506+Pred	1	No	0		No	No		630	9.49	4.49	12.3	500		331	13.82	1.74	8.6	2450		135	41.88	1.35	5	5100		93	64.15	1.23	6.9	3250
0018448257	F	45	O(+)	17.01	HD	38	1	1	2	2	5	0.02	0	AP	3	6.83	2	IL-2RA	MMF+FK506+Pred	1	No	0		No	No		884	4.22	6.74	20.2	<100		743	6.17	2.73	20.5	1650		445	11.46	2.32	18.1	3400		282	19.89	2.17	14.2	2000
0018573733	F	24	A(+)	16.23	HD	26	1	1	2	1	4	0.02	0	AP	2.8	6.9	2.25	IL-2RA	MMF+FK506+Pred	1	No	0		No	No		919	4.69	6.79	19.1	200		625	8.69	2.15	18	6950		314	19.96	1.99	15.7	4400		211	32.28	1.96	13.3	3700
0021196762	M	35	B(+)	20.7	HD	36	1	2	2	1	5	0.02	0	AP	2.5	19	15.5	IL-2RA	MMF+FK506+Pred	1	No	0		No	No		675	8.31	5.81	8.3	<100		1049	4.84	3.2	23.8	5967		419	14.69	1.82	12.7	4400		198	36.36	1.68	8.7	3600
0021582415	M	45	B(+)	21.8	HD	55	1	0	2	1	3	0.02	0	AP	2.5	6.87	2.25	IL-2RA	MMF+FK506+Pred	1	No	0		No	No		653	8.07	6.69	10.6	<100		862	6.27	3.51	22	3850		380	16.89	2.47	16.3	3400		203	36.03	2.3	13.9	3500
0032766741	F	26	A(+)	15.62	HD	96	1	0	1	2	3	0.02	0	AP	2	8.42	4.25	ATG-F	MMF+FK506+Pred	1	Yes	3	2	No	No		507	9.43	4.35	14.3	<100		785	6.5	2.81	18.3	10950		315	19.61	1.95	11.4	5400		185	37.32	1.96	9	4850

## Sheet: RP-Perfusion parameters
ID	Sex	Year	Blood	BMI	Dialysis	Dialysis Time（M)	Transplant Times	HLA-A mismatch	HLA-B mismatch	HLA-DR mismatch	HLA mismatch (total)	CDC	PRA	Perfusion	WIT(H)	CIT(H)	PT(H)	Induction	Immunosuppressant	Renal artery	DGF	DGF duration（day）	Dialysis times	AR（subclinical）	PNF	Perfusion pressure(0)	Perfusion flow(0)	Perfusion resistant(0)	Perfusion pressure(15)	Perfusion flow(15)	Perfusion resistant(15)	Perfusion pressure(30)	Perfusion flow(30)	Perfusion resistant(30)	Perfusion pressure(60)	Perfusion flow(60)	Perfusion resistant(60)	Perfusion pressure(90)	Perfusion flow(90)	Perfusion resistant(90)	Perfusion pressure(120)	Perfusion flow(120)	Perfusion resistant(120)	Perfusion pressure(Termianl)	Perfusion flow(Terminal)	Perfusion resistant(Termianl)
0005361434	M	57	AB(+)	20.32	HD	100	1	0	1	1	2	0.02	0	RP	4	5.62	2	IL-2RA	MMF+FK506+Pred	2	No	0		No	No	13	59	0.23	12	52	0.22	12	59	0.18	12	66	0.17	12	64	0.17	12	66	0.17	12	66	0.17
0005610381	F	30	O(+)	20.21	HD	100	1	2	2	1	5	0.02	0	RP	2.5	7.5	4.5	ATG-F	MMF+FK506+Pred	1	Yes	1	1	No	No	17	35	0.45	14	27	0.49	14	31	0.33	14	30	0.44	14	31	0.42	14	30	0.42	14	33	0.48
0007885175	M	37	B(+)	20.05	HD	16	1	0	2	2	4	0.02	0	RP	3	14.13	9.5	rATG	MMF+FK506+Pred	1	No	0		No	No	10	33	0.26	10	42	0.23	10	40	0.24	11	36	0.26	10	40	0.24	10	40	0.23	10	38	0.23
0009457432	F	71	B(+)	19.63	HD	52	1	1	2	1	4	0.02	0	RP	2	11.05	8.25	IL-2RA	MMF+FK506+Pred	1	No	0		No	No	12	60	0.54	12	75	0.46	11	62	0.39	14	52	0.35	13	45	0.32	12	38	0.34	12	35	0.32
0011181208	F	48	A(+)	19.1	HD	72	1	2	1	0	3	0.02	0	RP	3.5	9.92	5.45	rATG	MMF+FK506+Pred	1	Yes	2	2	No	No	16	48	0.34	15	36	0.42	15	37	0.4	15	35	0.42	15	37	0.4	15	38	0.39	15	41	0.35
0013479668	F	45	A(+)	21.64	HD	60	1	1	2	2	5	0.02	0	RP	3	10.83	6.45	rATG	MMF+FK506+Pred	1	No	0		No	No	14	46	0.31	12	36	0.34	13	36	0.33	14	41	0.35	14	43	0.35	14	43	0.33	12	39	0.29
0014962347	M	33	A(+)	17.36	HD	60	1	2	1	1	4	0.02	0	RP	2	11	7	IL-2RA	MMF+FK506+Pred	1	No	0		No	No	15	40	0.39	14	32	0.43	14	42	0.31	12	44	0.26	12	45	0.25	12	48	0.23	11	52	0.19
0017640257	F	44	B(+)	21.64	HD	40	1	1	2	2	5	0.02	0	RP	2.5	8.15	4	ATG-F	MMF+FK506+Pred	1	No	0		Yes	No	16	60	0.25	13	43	0.29	11	42	0.29	12	35	0.33	11	35	0.3	13	42	0.32	12	40	0.32
0017795931	M	46	B(+)	19.83	HD	44	1	0	2	2	4	0.02	0	RP	2.5	10.2	6.25	IL-2RA	MMF+FK506+Pred	1	No	0		No	No	12	97	0.14	13	89	0.14	14	89	0.13	13	81	0.14	13	91	0.13	13	92	0.13	13	99	0.11
0017847276	M	40	A(+)	23.92	HD	120	1	2	2	1	5	0.02	0	RP	2	9	4.45	rATG	MMF+FK506+Pred	1	Yes	1	1	No	No	10	46	0.2	11	51	0.17	10	54	0.18	10	55	0.17	11	54	0.17	11	49	0.16	10	46	0.17
0017863236	M	32	A(+)	18.73	PD	38	1	1	2	1	4	0.02	0	RP	2.8	8.77	5.5	rATG	MMF+FK506+Pred	1	No	0		No	No	13	17	0.7	11	15	0.69	11	16	0.69	11	16	0.67	11	16	0.69	11	15	0.72	11	16	0.64
0019242334	M	61	AB(+)	23.71	HD	28	1	2	2	2	6	0.02	0	RP	3.5	11.05	7	IL-2RA	MMF+FK506+Pred	1	No	0		No	No	12	46	0.35	12	53	0.22	13	56	0.21	12	54	0.2	12	55	0.19	12	51	0.21	13	54	0.19
0019561640	M	38	AB(+)	22.07	HD	18	1	0	2	1	3	0.02	0	RP	2.5	7.78	2.45	IL-2RA	MMF+CsA+Pred	1	No	0		No	No	13	26	0.51	12	16	0.76	12	15	0.8	10	15	0.99	11	14	0.41	13	19	0.75	14	12	0.07
0021102509	F	47	A(+)	19.92	HD	15	1	2	2	1	5	0.02	0	RP	3.5	12.87	8.45	ATG-F	MMF+FK506+Pred	2	No	0		No	No	10	24	0.58	12	13	0.92	12	11	0.93	12	14	0.83	12	16	0.68	12	16	0.71	13	20	0.55
0033316441	F	51	B(+)	20.83	HD	48	1	2	2	1	5	0.02	0	RP	2.5	22.85	18.35	rATG	MMF+FK506+Pred	1	No	0		No	No	15	52	0.42	15	44	0.39	13	45	0.36	12	38	0.32	11	32	0.28	13	36	0.32	14	40	0.38

## Sheet: AP- perfusion parameters
ID	Sex	Year	Blood	BMI	Dialysis	Dialysis Time（M)	Transplant Times	HLA-A mismatch	HLA-B mismatch	HLA-DR mismatch	HLA mismatch (total)	CDC	PRA	Perfusion	WIT(H)	CIT(H)	PT(H)	Induction	Immunosuppressant	Renal artery	DGF	DGF duration（day）	Dialysis times	AR（subclinical）	PNF	Perfusion pressure(0)	Perfusion flow(0)	Perfusion resistant(0)	Perfusion pressure(15)	Perfusion flow(15)	Perfusion resistant(15)	Perfusion pressure(30)	Perfusion flow(30)	Perfusion resistant(30)	Perfusion pressure(60)	Perfusion flow(60)	Perfusion resistant(60)	Perfusion pressure(90)	Perfusion flow(90)	Perfusion resistant(90)	Perfusion pressure(120)	Perfusion flow(120)	Perfusion resistant(120)	Perfusion pressure(Termianl)	Perfusion flow(Terminal)	Perfusion resistant(Termianl)
0000526712	F	42	AB(+)	17.01	HD	13	1	0	1	2	3	0.02	0	AP	2.5	6.03	2	rATG	MMF+FK506+Pred	2	No	0		No	No	29	37	0.74	29	84	0.33	29	101	0.26	29	111	0.24	26	100	0.25	29	111	0.24	29	111	0.24
0002609522	F	53	B(+)	19.83	HD	100	1	0	2	2	4	0.02	0	AP	2.5	6.53	3	rATG	MMF+FK506+Pred	1	No	0		Yes	No	29	14	1.95	34	40	0.82	34	53	0.6	34	64	0.49	34	74	0.4	34	84	0.34	29	72	0.32
0002969510	M	46	O(+)	22.14	HD	50	1	0	2	1	3	0.02	0	AP	2.5	13	9.45	rATG	MMF+FK506+Pred	1	No	0		No	No	29	40	0.66	29	74	0.38	29	79	0.33	30	82	0.32	29	78	0.32	29	78	0.31	29	106	0.23
0010647833	M	48	B(+)	20.31	HD	36	1	0	2	1	3	0.02	0	AP	4	6.68	2.25	IL-2RA	MMF+FK506+Pred	1	Yes	1	1	No	No	34	17	1.91	34	35	0.91	34	47	0.68	34	63	0.5	34	64	0.49	34	66	0.47	34	66	0.47
0016584470	M	46	A(+)	23.88	HD	50	1	0	2	2	4	0.02	0	AP	3.5	7.33	3	IL-2RA	MMF+FK506+Pred	1	No	0		No	No	29	50	0.56	29	67	0.41	29	78	0.35	29	98	0.28	29	107	0.25	29	119	0.29	28	125	0.21
0016621932	M	44	O(+)	24.15	HD	48	1	1	2	1	4	0.02	0	AP	2	12.15	8	IL-2RA	MMF+FK506+Pred	1	No	0		No	No	28	21	1.28	29	43	0.66	29	58	0.47	29	75	0.36	29	78	0.23	29	79	0.33	26	80	0.3
0017526372	M	42	B(+)	21.56	PD	62	1	2	2	1	5	0.02	0	AP	3.5	12.75	8	rATG	MMF+FK506+Pred	1	No	0		Yes	No	28	14	1.97	29	57	0.47	29	75	0.37	29	71	0.37	29	74	0.35	29	74	0.34	29	83	0.3
0017950521	M	36	B(+)	18.94	HD	36	1	1	2	1	4	0.02	0	AP	2	8.05	5.33	IL-2RA	MMF+FK506+Pred	1	No	0		No	No	28	17	1.54	30	39	0.73	29	56	0.49	29	76	0.35	29	80	0.33	29	83	0.32	29	63	0.4
0017983335	M	36	AB(+)	17.69	HD	42	1	2	2	1	5	0.02	0	AP	3.5	6.2	2.5	IL-2RA	MMF+FK506+Pred	2	No	0		Yes	No	30	50	1.26	32	78	0.95	28	80	0.75	33	90	0.5	31	85	0.45	30	95	0.42	29	97	0.4
0018085307	M	28	B(+)	26.86	HD	14	1	0	2	2	4	0.02	0	AP	3	12.75	9	IL-2RA	MMF+FK506+Pred	1	No	0		No	No	28	10	0.26	29	15	1.88	30	19	1.41	29	26	1.05	29	31	0.84	24	40	0.63	28	45	0.5
0018448257	F	45	O(+)	17.01	HD	38	1	1	2	2	5	0.02	0	AP	3	6.83	2	IL-2RA	MMF+FK506+Pred	1	No	0		No	No	29	19	1.43	29	27	1.04	30	53	0.49	29	82	0.34	29	90	0.31	29	91	0.3	29	91	0.3
0018573733	F	24	A(+)	16.23	HD	26	1	1	2	1	4	0.02	0	AP	2.8	6.9	2.25	IL-2RA	MMF+FK506+Pred	1	No	0		No	No	29	13	2.23	29	30	0.93	30	47	0.6	29	59	0.44	30	70	0.34	30	74	0.35	29	77	0.32
0021196762	M	35	B(+)	20.7	HD	36	1	2	2	1	5	0.02	0	AP	2.5	19	15.5	IL-2RA	MMF+FK506+Pred	1	No	0		No	No	29	34	0.84	29	53	0.52	30	71	0.36	29	86	0.31	29	89	0.28	29	98	0.26	29	127	0.21
0021582415	M	45	B(+)	21.8	HD	55	1	0	2	1	3	0.02	0	AP	2.5	6.87	2.25	IL-2RA	MMF+FK506+Pred	1	No	0		No	No	29	52	0.52	29	87	0.31	29	105	0.26	29	127	0.22	29	129	0.22	29	127	0.22	29	118	0.23
0032766741	F	26	A(+)	15.62	HD	96	1	0	1	2	3	0.02	0	AP	2	8.42	4.25	ATG-F	MMF+FK506+Pred	1	Yes	3	2	No	No	29	78	0.29	30	113	0.34	50	96	0.44	50	94	0.44	49	96	0.44	49	98	0.43	50	97	0.43
